# Supplementary material for: Muscle 4EBP1 activation modifies the structure and function of the neuromuscular junction in mice
Source: Nat Commun. 2022 Dec 17;13:7792. doi: 10.1038/s41467-022-35547-0 (PMC9758177; doi:10.1038/s41467-022-35547-0)
Supplement: Supplementary file 4 — Source Data [file 41467_2022_35547_MOESM4_ESM.xlsx]

## Sheet: Figure 1
Figur 1b	Fragments_mean
6 mon Female	Animal 1	Animal 2	Animal 3	Animal 4	Animal 5	Animal 6	Animal 7
	2.3125	3.21053	3.5	3.5	4.14035	4.48485	2.75862
6 mon Male	Animal 1	Animal 2	Animal 3	Animal 4	Animal 5	Animal 6	Animal 7	Animal 8	Animal 9	Animal 10
	1.57692	2.85714	2.02857	2	2.88889	2.58621	3.93333	2.94	2.5	2.17647
28 mon Female	Animal 1	Animal 2	Animal 3	Animal 4	Animal 5	Animal 6	Animal 7
	4.2	2.69643	7.52941	4.28	4.30509	3.79365	2.72152
28 mon Male	Animal 1	Animal 2	Animal 3	Animal 4	Animal 5	Animal 6	Animal 7	Animal 8	Animal 9	Animal 10
	7.08333	5.37931	2.16667	3.08	4.96774	4.48718	6.35714	6.47619	5.22222	8.88889
Figur 1b	Fragment_distribution
6M-C (F)	Animal 1	Animal 2	Animal 3	Animal 4	Animal 5	Animal 6	Animal 7
1-4	59.375	47.3684	33.3333	25	35.0877	25.7576	56.8965
5-8	37.5	42.1053	62.5	75	47.3684	54.5455	37.931
>8	3.125	10.5263	4.16667	0	17.5439	19.697	5.17241
28M-C (F)	Animal 1	Animal 2	Animal 3	Animal 4	Animal 5	Animal 6	Animal 7
1-4	42.8571	58.9286	0	28	40.678	41.2698	55.6962
5-8	40	37.5	52.9412	52	38.983	42.8571	40.5063
>8	17.1429	3.57143	47.0588	20	20.339	15.873	3.79747
6M-C (M)	Animal 1	Animal 2	Animal 3	Animal 4	Animal 5	Animal 6	Animal 7	Animal 8	Animal 9	Animal 10
1-4	92	57.1429	71.4286	73.0769	55.5556	55.1724	26.6667	54	55.5556	64.7059
5-8	8	38.0952	28.5714	26.9231	33.3333	44.8276	66.6667	36	38.8889	35.2941
>8	0	4.7619	0	0	11.1111	0	6.66667	10	5.55556	0
28M-C (M)	Animal 1	Animal 2	Animal 3	Animal 4	Animal 5	Animal 6	Animal 7	Animal 8	Animal 9	Animal 10
1-4	0	17.2414	69.4444	64	35.4839	23.0769	11.5385	14.2857	29.6296	14.2857
5-8	50	58.6207	25	24	35.4839	53.8462	50	38.0952	37.037	38.0952
>8	50	24.1379	5.55556	12	29.0323	23.0769	38.4615	47.6191	33.3333	47.6191
Figur 1c	Nuclei_mean
6 mon Female	Animal 1	Animal 2	Animal 3	Animal 4	Animal 5	Animal 6	Animal 7
	4.9697	5.35	4.58333	5.91304	5.42857	6.76119	4.15254
6 mon Male	Animal 1	Animal 2	Animal 3	Animal 4	Animal 5	Animal 6	Animal 7	Animal 8	Animal 9	Animal 10
	4.54167	6.05	4.51429	4.76923	5.33333	4.62069	4.8	4.74	4.61111	3.08824
28 mon Female	Animal 1	Animal 2	Animal 3	Animal 4	Animal 5	Animal 6	Animal 7
	2.82857	5.81818	4.23529	2.64	3.93443	3.88889	4.4321
28 mon Male	Animal 1	Animal 2	Animal 3	Animal 4	Animal 5	Animal 6	Animal 7	Animal 8	Animal 9	Animal 10
	3.5	3.51724	3.61765	3.55556	3.55556	3.72222	3.53571	3.47619	3.59259	3.64444
Figur 1c	Nuclei_distribution
6M-C (F)	Animal 1	Animal 2	Animal 3	Animal 4	Animal 5	Animal 6	Animal 7
0-2	0	0	0	0	0	0	1.69491
3-5	50	55.5556	45.8333	22.7273	20.8333	17.4603	67.7966
6-8	37.5	38.8889	54.1667	68.1818	70.8333	50.7936	25.4237
>8	12.5	5.55556	0	9.09091	8.33333	31.746	5.08475
28M-C (F)	Animal 1	Animal 2	Animal 3	Animal 4	Animal 5	Animal 6	Animal 7
0-2	20	3.7037	5.88235	28	3.27869	4.7619	1.23457
3-5	65.7143	27.7778	47.0588	60	70.4918	65.0794	50.6173
6-8	14.2857	42.5926	41.1765	12	22.9508	30.1587	46.9136
>8	0	25.9259	5.88235	0	3.27869	0	1.23457
6M-C (M)	Animal 1	Animal 2	Animal 3	Animal 4	Animal 5	Animal 6	Animal 7	Animal 8	Animal 9	Animal 10
0-2	0	0	0	3.84615	0	3.44828	0	4	0	5.88235
3-5	54.1667	33.3333	48.5714	38.4615	33.3333	48.2759	53.3333	38	55.5556	79.4118
6-8	41.6667	55.5556	45.7143	57.6923	55.5556	44.8276	40	58	33.3333	14.7059
>8	4.16667	11.1111	5.71429	0	11.1111	3.44828	6.66667	0	11.1111	0
28M-C (M)	Animal 1	Animal 2	Animal 3	Animal 4	Animal 5	Animal 6	Animal 7	Animal 8	Animal 9	Animal 10
0-2	0	3.44828	8.82353	0	3.7037	5.55556	10.7143	0	11.1111	8.88889
3-5	75	65.5172	67.6471	77.7778	77.7778	66.6667	67.8571	85.7143	62.963	66.6667
6-8	25	31.0345	20.5882	22.2222	11.1111	27.7778	21.4286	9.52381	25.9259	22.2222
>8	0	0	2.94118	0	7.40741	0	0	4.7619	0	2.22222
Figur 1d	MC_mean
6 mon Female	Animal 1	Animal 2	Animal 3	Animal 4	Animal 5	Animal 6	Animal 7
	0.395097	0.284	0.283513	0.294691	0.409766	0.267942	0.349637
6 mon Male	Animal 1	Animal 2	Animal 3	Animal 4	Animal 5	Animal 6	Animal 7	Animal 8	Animal 9	Animal 10
	0.455187	0.48172	0.617183	0.470374	0.416527	0.408762	0.380111	0.314904	0.420533	0.273907
28 mon Female	Animal 1	Animal 2	Animal 3	Animal 4	Animal 5	Animal 6	Animal 7
	0.28934	0.376607	0.269985	0.256632	0.395197	0.219305	0.36947
28 mon Male	Animal 1	Animal 2	Animal 3	Animal 4	Animal 5	Animal 6	Animal 7	Animal 8	Animal 9	Animal 10
Male	0.334196	0.346414	0.443096	0.400209	0.2005	0.245545	0.302364	0.432932	0.235516	0.316654
Figur 1d	MC_distribution
6M-C (F)	Animal 1	Animal 2	Animal 3	Animal 4	Animal 5	Animal 6	Animal 7
<0.2	0	0	0	0	0	1.49254	0
0.21 - 0.4	9.09091	50	45.8333	56.5217	18.9655	68.6567	43.3333
0.41 - 0.6	90.9091	50	54.1667	43.4783	62.069	20.8955	38.3333
>0.6	0	0	0	0	18.9655	8.95522	18.3333
28M-C (F)	Animal 1	Animal 2	Animal 3	Animal 4	Animal 5	Animal 6	Animal 7
<0.2	5.71429	1.75439	0	0	0	0	3.7037
0.21 - 0.4	37.1429	14.0351	73.5294	72	18.0328	79.3651	12.3457
0.41 - 0.6	57.1429	73.6842	26.4706	28	75.4098	20.6349	77.7778
>0.6	0	10.5263	0	0	6.55738	0	6.17284
6M-C (M)	Animal 1	Animal 2	Animal 3	Animal 4	Animal 5	Animal 6	Animal 7	Animal 8	Animal 9	Animal 10
<0.2	0	0	0	3.84615	0	0	0	0	0	0
0.21 - 0.4	11.5385	4.7619	17.1429	30.7692	11.1111	62.069	6.66667	4	0	8.82353
0.41 - 0.6	76.9231	85.7143	74.2857	65.3846	77.7778	34.4828	60	50	5.55556	52.9412
>0.6	11.5385	9.52381	8.57143	0	11.1111	3.44828	33.3333	46	94.4444	38.2353
28M-C (M)	Animal 1	Animal 2	Animal 3	Animal 4	Animal 5	Animal 6	Animal 7	Animal 8	Animal 9	Animal 10
<0.2	0	3.44828	2.77778	0	6.45161	2.5641	3.57143	4.7619	0	0
0.21 - 0.4	100	72.4138	41.6667	8	64.5161	28.2051	17.8571	23.8095	3.7037	8.88889
0.41 - 0.6	0	20.6897	55.5556	76	29.0323	69.2308	78.5714	61.9048	70.3704	77.7778
>0.6	0	3.44828	0	16	0	0	0	9.52381	25.9259	13.3333
Figur 1f	NCAM+fibers
6 mon Male	Animal 1	Animal 2	Animal 3
	1.9937	2.48227	0.449102
28 mon Male	Animal 1	Animal 2	Animal 3	Animal 4	Animal 5	Animal 6
	5.00911	3.76923	6.11477	5.61151	5.36756	7.20803
Figur 1f	mean CSA NCAM+ and NCAM- fibers
6 mon Male	Animal 1	Animal 2	Animal 3
NCAM+	0.889866	1.43408	0.196408
NCAM-	1.87605	2.61355	2.22856
28 mon Male	Animal 1	Animal 2	Animal 3	Animal 4	Animal 5	Animal 6
NCAM+	0.442871	0.356312	0.471107	1.08915	0.709035	0.615927
NCAM-	1.23324	0.83797	1.02858	1.41055	1.16451	0.751239

## Sheet: Figure 2
Figure 2b	pS6+fibers
6mo Control	Animal 1	Animal 2	Animal 3
	0.165563	1.19048	0.5386
28mo Control	Animal 1	Animal 2	Animal 3	Animal 4	Animal 5	Animal 6
	11.33	17.656	12.9032	14.9188	27.0431	25.0771
12mo Control	Animal 1	Animal 2	Animal 3
	1	3.27381	4.20842
12mo TSC1mKO	Animal 1	Animal 2	Animal 3
	15.8064	12.2	8.5
Figure 2b	Cmean SA pS6+ and pS6- fibers
6mo Control	Animal 1	Animal 2	Animal 3
pS6+	0.457538	0.461213	0.130871
pS6-	2.4798	2.57107	2.64936
28mo Control	Animal 1	Animal 2	Animal 3	Animal 4	Animal 5	Animal 6
pS6+	0.460383	0.630479	1.14742	1.40196	0.964449	0.948665
pS6-	1.23324	0.837971	1.02858	1.41055	1.16451	0.751239
12mo Control	Animal 1	Animal 2	Animal 3
pS6+	0.64533	0.344893	0.579833
pS6-	2.23728	1.97995	2.4129
12mo TSC1mKO	Animal 1	Animal 2	Animal 3
pS6+	2.68887	2.63111	1.17552
pS6-	1.71469	1.89885	1.53538

## Sheet: Figure 3
Figur 3c	Fragments_mean
12mo Control_Female	Animal 1	Animal 2	Animal 3
	3.51923	4.65217	4.32727
12mo TSC1mKO_Female	Animal 1	Animal 2	Animal 3	Animal 4
	13.4138	16.1961	19.3692	14.2533
28mo Control_Female	Animal 1	Animal 2	Animal 3	Animal 4	Animal 5	Animal 6	Animal 7
	4.2	2.69643	7.52941	4.28	4.30509	3.79365	2.72152
12mo Control_Male	Animal 1	Animal 2	Animal 3	Animal 4
	3.92857	2.53846	3.03846	3.26667
12mo TSC1mKO_Male	Animal 1	Animal 2	Animal 3
	14.0377	13.4655	16.5417
28mo Control_Male	Animal 1	Animal 2	Animal 3	Animal 4	Animal 5	Animal 6	Animal 7	Animal 8	Animal 9	Animal 10
	7.08333	5.37931	2.16667	3.08	4.96774	4.48718	6.35714	6.47619	5.22222	8.88889
Figur 3d	Nuclei_mean
12mo Control_Female	Animal 1	Animal 2	Animal 3
	3.77359	4.97872	5.26786
12mo TSC1mKO_Female	Animal 1	Animal 2	Animal 3	Animal 4
	5.03448	3.97959	6.57812	6.38667
28mo Control_Female	Animal 1	Animal 2	Animal 3	Animal 4	Animal 5	Animal 6	Animal 7
	2.82857	5.81818	4.23529	2.64	3.93443	3.88889	4.4321
12mo Control_Male	Animal 1	Animal 2	Animal 3	Animal 4
	3.73134	3.48718	2.6	3.46667
12mo TSC1mKO_Male	Animal 1	Animal 2	Animal 3
	4.63636	4.45614	3.34783
28mo Control_Male	Animal 1	Animal 2	Animal 3	Animal 4	Animal 5	Animal 6	Animal 7	Animal 8	Animal 9	Animal 10
	3.5	3.51724	3.61765	3.55556	3.55556	3.72222	3.53571	3.47619	3.59259	3.64444
Figur 3e	MC_mean
12mo Control_Female	Animal 1	Animal 2	Animal 3
	0.361951	0.352881	0.348804
12mo TSC1mKO_Female	Animal 1	Animal 2	Animal 3	Animal 4
	0.2814	0.136698	0.188947	0.371856
28mo Control_Female	Animal 1	Animal 2	Animal 3	Animal 4	Animal 5	Animal 6	Animal 7
	0.28934	0.376607	0.269985	0.256632	0.395197	0.219305	0.36947
12mo Control_Male	Animal 1	Animal 2	Animal 3	Animal 4
	0.464947	0.282262	0.343821	0.32975
12mo TSC1mKO_Male	Animal 1	Animal 2	Animal 3
	0.410122	0.419347	0.257954
28mo Control_Male	Animal 1	Animal 2	Animal 3	Animal 4	Animal 5	Animal 6	Animal 7	Animal 8	Animal 9	Animal 10
	0.334196	0.346414	0.443096	0.400209	0.2005	0.245545	0.302364	0.432932	0.235516	0.316654
Figur 3f	NCAM+fibers
12mo Control	Animal 1	Animal 2	Animal 3
	0.883392	1.98864	1.0989
12mo TSC1mKO	Animal 1	Animal 2	Animal 3
	7.7374	7.00095	5.45852
	Animal 1	Animal 2	Animal 3	Animal 4	Animal 5	Animal 6
28mo Control	5.00911	3.76923	6.11477	5.61151	5.36756	7.20803
Figur 3f	mean CSA of NCAM+ and NCAM- fibers
12mo Control	Animal 1	Animal 2	Animal 3
NCAM+	0.73304	0.760375	0.345986
NCAM-	1.98274	2.12196	1.99472
12mo TSC1mKO	Animal 1	Animal 2	Animal 3
NCAM+	2.00481	0.944177	1.04838
NCAM-	1.79415	1.30318	1.519
28mo Control	Animal 1	Animal 2	Animal 3	Animal 4	Animal 5	Animal 6
NCAM+	0.442871	0.356312	0.471107	1.08915	0.709035	0.615927
NCAM-	1.23324	0.83797	1.02858	1.41055	1.16451	0.751239

## Sheet: Figure 4
Figur 4d	Fragments_mean
6mo Control-F	Animal 1	Animal 2	Animal 3	Animal 4	Animal 5	Animal 6	Animal 7
	4.14035	4.48485	2.75862	2.3125	3.21053	3.5	3.5
28mo Control-F	Animal 1	Animal 2	Animal 3	Animal 4	Animal 5	Animal 6	Animal 7
	4.2	2.69643	7.52941	4.28	2.72152	4.30509	3.79365
6mo 4EBP1mt-muslce-F	Animal 1	Animal 2	Animal 3	Animal 4
	6.87179	5.775	11.2	15.4474
28mo 4EBP1mt-muscle-F	Animal 1	Animal 2	Animal 3	Animal 4
	10.381	7.9	15.0968	14.9231
12mo Control-F	Animal 1	Animal 2	Animal 3
	3.51923	4.65217	4.32727
12mo TSC1mKO-F	Animal 1	Animal 2	Animal 3	Animal 4
	13.4138	16.1961	19.3692	14.2533
12mo 4EBP1mt-TSC1mKO-F	Animal 1	Animal 2	Animal 3
	35.5094	44.4242	15.541
6mo Control-M	Animal 1	Animal 2	Animal 3	Animal 4	Animal 5	Animal 6	Animal 7	Animal 8	Animal 9	Animal 10
	1.57692	2.85714	2.02857	2	2.88889	2.58621	3.93333	2.94	2.5	2.17647
28mo Control-M	Animal 1	Animal 2	Animal 3	Animal 4	Animal 5	Animal 6	Animal 7	Animal 8	Animal 9	Animal 10
	7.08333	5.37931	2.16667	3.08	4.96774	4.48718	6.35714	6.47619	5.22222	8.88889
6mo 4EBP1mt-muscle-M	Animal 1	Animal 2	Animal 3	Animal 4
	8.51429	7.30556	14.275	12.3333
28mo 4EBP1mt-muscle-M	Animal 1	Animal 2	Animal 3	Animal 4	Animal 5
	9.42188	17.7879	5.9375	18.4828	12.7727
12mo Control-M	Animal 1	Animal 2	Animal 3	Animal 4
	3.92857	2.53846	3.03846	3.26667
12mo TSC1mKO-M	Animal 1	Animal 2	Animal 3
	14.0377	13.4655	16.5417
12mo 4EBP1mt-TSC1mKO-M	Animal 1	Animal 2	Animal 3	Animal 4
	17.0926	22.7719	26.48	24.2308
Figur 4e	Nuclei_mean
6mo Control-F	Animal 1	Animal 2	Animal 3	Animal 4	Animal 5	Animal 6	Animal 7
	5.42857	6.76119	4.15254	4.9697	5.35	4.58333	5.91304
28mo Control-F	Animal 1	Animal 2	Animal 3	Animal 4	Animal 5	Animal 6	Animal 7
	2.82857	5.81818	4.23529	2.64	4.4321	3.93443	3.88889
6mo 4EBP1mt-muslce-F	Animal 1	Animal 2	Animal 3	Animal 4
	12.6667	7.125	5.16667	7.97436
28mo 4EBP1mt-muscle-F	Animal 1	Animal 2	Animal 3	Animal 4
	8.40909	10.7667	5.87097	7.73077
12mo Control-F	Animal 1	Animal 2	Animal 3
	3.77359	4.97872	5.26786
12mo TSC1mKO-F	Animal 1	Animal 2	Animal 3	Animal 4
	5.03448	3.97959	6.57812	6.38667
12mo 4EBP1mt-TSC1mKO-F	Animal 1	Animal 2	Animal 3
	11.4074	9.13889	7.12903
6mo Control-M	Animal 1	Animal 2	Animal 3	Animal 4	Animal 5	Animal 6	Animal 7	Animal 8	Animal 9	Animal 10
	4.54167	6.05	4.51429	4.76923	5.33333	4.62069	4.8	4.74	4.61111	3.08824
28mo Control-M	Animal 1	Animal 2	Animal 3	Animal 4	Animal 5	Animal 6	Animal 7	Animal 8	Animal 9	Animal 10
	3.5	3.51724	3.61765	3.55556	3.55556	3.72222	3.53571	3.47619	3.59259	3.64444
6mo 4EBP1mt-muscle-M	Animal 1	Animal 2	Animal 3	Animal 4
	9.11429	9.91781	8.075	8.33333
28mo 4EBP1mt-muscle-M	Animal 1	Animal 2	Animal 3	Animal 4	Animal 5
	5.55882	5.57692	11.1875	9.14286	7.53571
12mo Control-M	Animal 1	Animal 2	Animal 3	Animal 4
	3.73134	3.48718	2.6	3.46667
12mo TSC1mKO-M	Animal 1	Animal 2	Animal 3
	4.63636	4.45614	3.34783
12mo 4EBP1mt-TSC1mKO-M	Animal 1	Animal 2	Animal 3	Animal 4
	7.35714	7.73684	7.24	4.71429
Figur 4f	MC_mean
6mo Control-F	Animal 1	Animal 2	Animal 3	Animal 4	Animal 5	Animal 6	Animal 7
	0.409766	0.267942	0.349637	0.395097	0.284	0.283513	0.294691
28mo Control-F	Animal 1	Animal 2	Animal 3	Animal 4	Animal 5	Animal 6	Animal 7
	0.28934	0.376607	0.269985	0.256632	0.36947	0.395197	0.219305
6mo 4EBP1mt-muslce-F	Animal 1	Animal 2	Animal 3	Animal 4
	0.291995	0.41039	0.21549	0.257118
28mo 4EBP1mt-muscle-F	Animal 1	Animal 2	Animal 3	Animal 4
	0.24905	0.25443	0.231358	0.244227
12mo Control-F	Animal 1	Animal 2	Animal 3
	0.361951	0.352881	0.348804
12mo TSC1mKO-F	Animal 1	Animal 2	Animal 3	Animal 4
	0.2814	0.136698	0.188947	0.371856
12mo 4EBP1mt-TSC1mKO-F	Animal 1	Animal 2	Animal 3
	0.115978	0.123825	0.177215
6mo Control-M	Animal 1	Animal 2	Animal 3	Animal 4	Animal 5	Animal 6	Animal 7	Animal 8	Animal 9	Animal 10
	0.455187	0.48172	0.617183	0.470374	0.416527	0.408762	0.380111	0.314904	0.420533	0.273907
28mo Control-M	Animal 1	Animal 2	Animal 3	Animal 4	Animal 5	Animal 6	Animal 7	Animal 8	Animal 9	Animal 10
	0.334196	0.346414	0.443096	0.400209	0.2005	0.245545	0.302364	0.432932	0.235516	0.316654
6mo 4EBP1mt-muscle-M	Animal 1	Animal 2	Animal 3	Animal 4
	0.29624	0.315678	0.174178	0.1865
28mo 4EBP1mt-muscle-M	Animal 1	Animal 2	Animal 3	Animal 4
	0.292136	0.205721	0.349519	0.235514	0.264914
12mo Control-M	Animal 1	Animal 2	Animal 3	Animal 4
	0.464947	0.282262	0.343821	0.32975
12mo TSC1mKO-M	Animal 1	Animal 2	Animal 3
	0.410122	0.419347	0.257954
12mo 4EBP1mt-TSC1mKO-M	Animal 1	Animal 2	Animal 3	Animal 4
	0.337157	0.390816	0.241936	0.206836
Figur 4g	NCAM+fibers
3mo Control	Animal 1	Animal 2	Animal 3	Animal 4
	1.19177	0.36855	0.311042	0.668151
28mo Control	Animal 1	Animal 2	Animal 3	Animal 4	Animal 5	Animal 6
	5.00911	3.76923	6.11477	5.61151	5.36756	7.20803
3mo 4EBP1mt-muscle	Animal 1	Animal 2	Animal 3	Animal 4
	1.1213	2.32687	5.02611	4.35435
28mo 4EBP1mt-muscle	Animal 1	Animal 2	Animal 3
	4.31034	5.51331	6.35786
12mo Control	Animal 1	Animal 2	Animal 3
	0.883392	1.98864	1.0989
12mo TSC1mKO	Animal 1	Animal 2	Animal 3
	7.7374	7.00095	5.45852
12mo 4EBP1mt-TSC1mKO	Animal 1	Animal 2	Animal 3
	4.3956	4.24144	3.02298

## Sheet: Figure 5
Figure 5a
6mo Control	Animal 1	Animal 2	Animal 3	Animal 4	Animal 5
Day 1	120	292.3	249	113.3	231.7
Day 2	172	277.67	363.67	128	268.33
Day 3	170	259	366	96	313.3
6mo 4EBP1mt-muscle	Animal 1	Animal 2	Animal 3	Animal 4	Animal 5
Day 1	240.3	323.3	226.3	222.3	245.7
Day 2	295	437	235.33	284	169.67
Day 3	278.7	325.7	294.7	244.7	200.7
24mo Control	Animal 1	Animal 2	Animal 3	Animal 4	Animal 5	Animal 6	Animal 7	Animal 8	Animal 9
Day 1	59	93.3333	112.333	101.333	79.3333	80.3333	68.3333	109	77
Day 2	151.667	151.333	119	69.6667	170.333	94.6667	88.3333	148.333	120.333
Day 3	190.333	169	129.333	119.333	199.667	87	83.6667	233.333	179.333
24mo 4EBP1mt-muscle	Animal 1	Animal 2	Animal 3	Animal 4	Animal 5	Animal 6	Animal 7
Day 1	34.3333	58	95	65.3333	93.3333	64	99.3333
Day 2	94	97.3333	156.5	61.6667	131.333	109.333	127.667
Day 3	47.3333	159.667	118.667	117.333	86.3333	162.667	132.667
Figure 5c	mEPP frequency
3mo Control	Animal 1	Animal 2	Animal 3	Animal 4	Animal 5	Animal 6
	0.5725	0.41	0.385714	0.02	0.596364	0.6622
3mo 4EBP1mt-muscle	Animal 1	Animal 2	Animal 3	Animal 4	Animal 5	Animal 6
	0.475556	0.684	0.824286	0.887273	1.1	1.186
Figure 5c	mEPP amp
3mo Control	Animal 1	Animal 2	Animal 3	Animal 4	Animal 5	Animal 6
	0.621667	0.396667	0.388571	0.335	0.577273	0.4178
3mo 4EBP1mt-muscle	Animal 1	Animal 2	Animal 3	Animal 4	Animal 5	Animal 6
	0.496667	0.605455	0.868571	1.00727	0.859091	1.102
Figure 5d	EPP amp
3mo Control	Animal 1	Animal 2	Animal 3	Animal 4	Animal 5	Animal 6
	15.3173	5.91625	8.51429	13.1643	14.8055	10
3mo 4EBP1mt-muscle	Animal 1	Animal 2	Animal 3	Animal 4	Animal 5	Animal 6
	7.9975	15.1291	17.69	19.6509	23.7327	23.85
Figure 5e	Quantal Content
3mo Control	Animal 1	Animal 2	Animal 3	Animal 4	Animal 5	Animal 6
	23.5825	25.09	21.4986	56.01	26.4009	23.9
3mo 4EBP1mt-muscle	Animal 1	Animal 2	Animal 3	Animal 4	Animal 5	Animal 6
	17.4125	25.02	20.8543	20.9564	27.5782	21.73
Figure 5f
	3mo Control						3mo 4EBP1mt-muslce
No. of pulse\ animal ID	C1	C2	C3	C4	C5	C6	E1	E2	E3	E4	E5	E6
1	1	1	1	1	1	1	1	1	1	1	1	1
2	0.948	0.975	0.972857	0.691429	0.963636	0.96	0.95875	0.946364	0.974286	0.968182	0.960909	0.983333
3	0.92	0.93875	0.911429	0.651429	0.951818	0.915556	0.93125	0.927273	0.94	0.962727	0.903636	0.935833
4	0.870667	0.88625	0.897143	0.668571	0.929091	0.897778	0.89625	0.903636	0.93	0.930909	0.897273	0.944167
5	0.875333	0.87375	0.882857	0.672857	0.892727	0.875556	0.90125	0.898182	0.912857	0.937273	0.88	0.914167
6	0.879333	0.8525	0.882857	0.68	0.902727	0.893333	0.90875	0.874545	0.921429	0.905455	0.865455	0.906667
7	0.86	0.86375	0.887143	0.644286	0.888182	0.855556	0.87625	0.881818	0.911429	0.903636	0.864545	0.933333
8	0.854667	0.86625	0.9	0.667143	0.882727	0.853333	0.86125	0.868182	0.91	0.907273	0.855455	0.908333
9	0.845333	0.8375	0.86	0.664286	0.86	0.831111	0.89875	0.877273	0.89	0.900909	0.833636	0.895
10	0.854	0.845	0.864286	0.644286	0.870909	0.841111	0.855	0.873636	0.891429	0.894545	0.860909	0.925833
11	0.826667	0.81	0.86	0.66	0.854545	0.83	0.87	0.865455	0.888571	0.916364	0.86	0.9
12	0.82	0.83375	0.871429	0.634286	0.837273	0.812222	0.8725	0.874545	0.897143	0.901818	0.836364	0.885833
13	0.826	0.8175	0.887143	0.632857	0.812727	0.824444	0.87125	0.861818	0.9	0.883636	0.841818	0.883333
14	0.82	0.80375	0.857143	0.642857	0.857273	0.814444	0.86375	0.868182	0.884286	0.884545	0.850909	0.900833
15	0.819333	0.83125	0.854286	0.624286	0.843636	0.822222	0.85875	0.864545	0.887143	0.88	0.852727	0.895833
16	0.792667	0.795	0.888571	0.635714	0.831818	0.814444	0.875	0.86	0.891429	0.892727	0.857273	0.895
17	0.813333	0.81875	0.862857	0.645714	0.84	0.792222	0.87375	0.857273	0.88	0.883636	0.854545	0.8775
18	0.804	0.81375	0.844286	0.618571	0.825455	0.796667	0.8575	0.856364	0.872857	0.871818	0.869091	0.893333
19	0.814667	0.785	0.864286	0.628571	0.825455	0.817778	0.88125	0.858182	0.868571	0.844545	0.844545	0.899167
20	0.818	0.79625	0.858571	0.62	0.827273	0.793333	0.855	0.857273	0.858571	0.865455	0.874545	0.901667
21	0.799333	0.8125	0.838571	0.604286	0.821818	0.78	0.83	0.872727	0.86	0.872727	0.828182	0.869167
22	0.816667	0.79875	0.844286	0.615714	0.83	0.808889	0.85625	0.86	0.867143	0.878182	0.847273	0.859167
23	0.797333	0.80125	0.88	0.61	0.814545	0.784444	0.87625	0.862727	0.86	0.86	0.849091	0.888333
24	0.8	0.79125	0.841429	0.62	0.81	0.808889	0.855	0.849091	0.852857	0.88	0.850909	0.879167
25	0.790667	0.765	0.845714	0.614286	0.811818	0.768889	0.8275	0.86	0.848571	0.885455	0.845455	0.899167
26	0.776	0.77875	0.824286	0.607143	0.814545	0.777778	0.8425	0.850909	0.861429	0.878182	0.846364	0.893333
27	0.780667	0.78375	0.85	0.62	0.795455	0.762222	0.86125	0.853636	0.845714	0.88	0.859091	0.87
28	0.795	0.78625	0.844286	0.627143	0.818182	0.771111	0.85125	0.860909	0.851429	0.86	0.864545	0.880833
29	0.790667	0.755	0.855714	0.61	0.796364	0.803333	0.85875	0.860909	0.835714	0.87	0.848182	0.870833
30	0.774667	0.75125	0.835714	0.598571	0.824545	0.784444	0.83875	0.841818	0.854286	0.842727	0.839091	0.864167
31	0.779333	0.75875	0.841429	0.62	0.784545	0.764444	0.85125	0.850909	0.838571	0.853636	0.840909	0.868333
32	0.764667	0.7325	0.848571	0.618571	0.796364	0.773333	0.82625	0.87	0.855714	0.844545	0.860909	0.881667
33	0.776	0.76125	0.857143	0.605714	0.787273	0.775556	0.8575	0.855455	0.844286	0.854545	0.832727	0.881667
34	0.781333	0.76	0.845714	0.611429	0.803636	0.755556	0.8475	0.830909	0.837143	0.851818	0.850909	0.875
35	0.769333	0.75125	0.847143	0.61	0.789091	0.755556	0.83	0.842727	0.837143	0.870909	0.844545	0.881667
36	0.771333	0.7425	0.848571	0.608571	0.785455	0.755556	0.84375	0.839091	0.84	0.822727	0.846364	0.871667
37	0.77	0.74625	0.831429	0.59	0.788182	0.767778	0.82875	0.841818	0.837143	0.833636	0.842727	0.8675
38	0.752857	0.7275	0.83	0.584286	0.788182	0.774444	0.84125	0.85	0.822857	0.85	0.845455	0.864167
39	0.798667	0.73125	0.867143	0.591429	0.779091	0.755556	0.86875	0.838182	0.822857	0.854545	0.84	0.85
40	0.775333	0.71	0.818571	0.602857	0.756364	0.747778	0.855	0.851818	0.832857	0.855455	0.85	0.880833
41	0.75	0.73	0.831429	0.571429	0.751818	0.734444	0.83125	0.837273	0.821429	0.830909	0.838182	0.8825
42	0.771333	0.7425	0.845714	0.601429	0.776364	0.755556	0.85875	0.85	0.825714	0.849091	0.853636	0.86
43	0.782667	0.73375	0.802857	0.621429	0.767273	0.736667	0.83	0.842727	0.835714	0.825455	0.843636	0.863333
44	0.777333	0.7325	0.848571	0.582857	0.774545	0.745556	0.82375	0.839091	0.818571	0.832727	0.839091	0.868333
45	0.759333	0.74625	0.857143	0.584286	0.77	0.768889	0.86125	0.834545	0.81	0.843636	0.840909	0.8725
46	0.765333	0.7275	0.86	0.59	0.747273	0.728889	0.8275	0.835455	0.801429	0.836364	0.833636	0.8225
47	0.742667	0.7125	0.83	0.577143	0.765455	0.741111	0.84125	0.833636	0.802857	0.828182	0.820909	0.866667
48	0.758571	0.7175	0.818571	0.565714	0.767273	0.755556	0.8375	0.839091	0.811429	0.826364	0.837273	0.835833
49	0.733333	0.7225	0.83	0.551429	0.753636	0.698889	0.83625	0.834545	0.811429	0.836364	0.836364	0.850833
50	0.754667	0.7325	0.831429	0.582857	0.756364	0.736667	0.83625	0.836364	0.817143	0.83	0.849091	0.853333
51	0.775333	0.68375	0.817143	0.578571	0.755455	0.733333	0.82875	0.82	0.797143	0.843636	0.834545	0.849167
52	0.763333	0.70625	0.832857	0.587143	0.735455	0.747778	0.835	0.834545	0.814286	0.828182	0.819091	0.858333
53	0.728667	0.705	0.825714	0.587143	0.759091	0.727778	0.83	0.813636	0.801429	0.836364	0.845455	0.833333
54	0.732857	0.6825	0.808571	0.568571	0.751818	0.723333	0.84625	0.83	0.82	0.834545	0.836364	0.848333
55	0.752667	0.705	0.807143	0.588571	0.758182	0.72	0.8225	0.827273	0.807143	0.809091	0.836364	0.856667
56	0.734667	0.705	0.824286	0.578571	0.746364	0.734444	0.8425	0.821818	0.807143	0.816364	0.830909	0.863333
57	0.762667	0.69125	0.817143	0.578571	0.754545	0.698889	0.82375	0.825455	0.802857	0.827273	0.837273	0.855833
58	0.75	0.68875	0.827143	0.568571	0.730909	0.717778	0.83625	0.817273	0.805714	0.823636	0.848182	0.854167
59	0.742857	0.67625	0.834286	0.587143	0.730909	0.728889	0.81875	0.822727	0.797143	0.809091	0.837273	0.834167
60	0.758	0.65625	0.814286	0.56	0.734545	0.717778	0.83125	0.823636	0.791429	0.823636	0.834545	0.8425
61	0.739286	0.69625	0.84	0.584286	0.74	0.718889	0.8125	0.823636	0.788571	0.811818	0.821818	0.843333
62	0.757333	0.69625	0.837143	0.565714	0.729091	0.696667	0.81625	0.829091	0.795714	0.811818	0.818182	0.848333
63	0.744	0.67875	0.845714	0.581429	0.738182	0.716667	0.835	0.808182	0.787143	0.828182	0.826364	0.836667
64	0.727333	0.68625	0.805714	0.55	0.734545	0.712222	0.82375	0.813636	0.782857	0.83	0.826364	0.851667
65	0.732667	0.69375	0.821429	0.547143	0.731818	0.72	0.8	0.823636	0.784286	0.810909	0.813636	0.838333
66	0.758667	0.68	0.818571	0.575714	0.740909	0.731111	0.7925	0.806364	0.778571	0.801818	0.816364	0.8525
67	0.723333	0.68875	0.771429	0.561429	0.721818	0.702222	0.82625	0.819091	0.784286	0.805455	0.829091	0.829167
68	0.726	0.67375	0.8	0.551429	0.715455	0.721111	0.8325	0.817273	0.784286	0.809091	0.827273	0.8475
69	0.725333	0.69375	0.822857	0.545714	0.719091	0.707778	0.81375	0.812727	0.784286	0.798182	0.83	0.825833
70	0.718571	0.66875	0.807143	0.564286	0.708182	0.692222	0.7975	0.823636	0.784286	0.810909	0.838182	0.840833
71	0.71	0.67	0.797143	0.558571	0.711818	0.691111	0.83	0.815455	0.761429	0.810909	0.850909	0.839167
72	0.73	0.6675	0.791429	0.545714	0.741818	0.722222	0.81875	0.808182	0.762857	0.815455	0.822727	0.83
73	0.719231	0.65625	0.795714	0.537143	0.72	0.711111	0.835	0.825455	0.771429	0.801818	0.818182	0.841667
74	0.736429	0.665	0.781429	0.561429	0.710909	0.716667	0.82625	0.799091	0.765714	0.795455	0.832727	0.824167
75	0.726923	0.67375	0.785714	0.541429	0.722727	0.692222	0.81	0.814545	0.784286	0.803636	0.819091	0.823333
76	0.723077	0.65625	0.817143	0.534286	0.716364	0.691111	0.8025	0.806364	0.765714	0.801818	0.819091	0.8425
77	0.716154	0.6775	0.845714	0.537143	0.695455	0.7	0.79875	0.809091	0.757143	0.799091	0.800909	0.818333
78	0.732308	0.695	0.82	0.522857	0.696364	0.688889	0.82125	0.820909	0.765714	0.795455	0.836364	0.826667
79	0.726923	0.65875	0.794286	0.534286	0.690909	0.692222	0.83625	0.823636	0.777143	0.779091	0.806364	0.831667
80	0.700769	0.675	0.791429	0.537143	0.71	0.698889	0.79125	0.812727	0.765714	0.792727	0.83	0.83
81	0.745714	0.66	0.788571	0.54	0.712727	0.695556	0.8125	0.796364	0.754286	0.798182	0.799091	0.83
82	0.684615	0.67375	0.818571	0.524286	0.7	0.681111	0.808571	0.805455	0.757143	0.792727	0.819091	0.813333
83	0.703846	0.65375	0.791429	0.532857	0.694545	0.698889	0.8	0.809091	0.761429	0.796364	0.819091	0.833333
84	0.715833	0.655	0.831429	0.525714	0.693636	0.703333	0.808571	0.819091	0.778571	0.78	0.819091	0.819167
85	0.714615	0.6575	0.794286	0.545714	0.697273	0.701111	0.797143	0.787273	0.761429	0.783636	0.839091	0.843333
86	0.726667	0.64375	0.784286	0.52	0.697273	0.675556	0.814286	0.819091	0.768571	0.787273	0.820909	0.825833
87	0.69	0.6425	0.804286	0.517143	0.688182	0.68	0.812857	0.800909	0.767143	0.784545	0.790909	0.83
88	0.710833	0.65625	0.802857	0.51	0.689091	0.704444	0.811429	0.796364	0.771429	0.805455	0.825455	0.8375
89	0.696154	0.6425	0.801429	0.514286	0.713636	0.678889	0.815714	0.794545	0.752857	0.791818	0.809091	0.848333
90	0.737692	0.65	0.802857	0.531429	0.697273	0.675556	0.8	0.8	0.757143	0.784545	0.828182	0.825
91	0.7075	0.6325	0.802857	0.527143	0.680909	0.656667	0.79	0.794545	0.744286	0.789091	0.806364	0.809167
92	0.7	0.63625	0.792857	0.52	0.701818	0.685556	0.795714	0.804545	0.75	0.787273	0.807	0.8325
93	0.683333	0.6375	0.818571	0.517143	0.671818	0.673333	0.795714	0.800909	0.748571	0.781818	0.827	0.829167
94	0.696667	0.64	0.812857	0.52	0.683636	0.674444	0.784286	0.785455	0.757143	0.782727	0.82	0.833333
95	0.694167	0.635	0.777143	0.517143	0.690909	0.668889	0.815714	0.805455	0.754286	0.775455	0.796	0.820833
96	0.686667	0.6475	0.792857	0.528571	0.67	0.675556	0.808571	0.803636	0.74	0.78	0.805	0.825833
97	0.68	0.6275	0.808571	0.504286	0.673636	0.684444	0.777143	0.775455	0.754286	0.788182	0.795	0.825833
98	0.698462	0.63625	0.777143	0.497143	0.676364	0.672222	0.787143	0.798182	0.764286	0.773636	0.813	0.8325
99	0.720769	0.62875	0.805714	0.501429	0.67	0.684444	0.798333	0.808182	0.747143	0.780909	0.797	0.821667
100	0.681667	0.63375	0.785714	0.514286	0.697273	0.668889	0.816667	0.796364	0.75	0.772727	0.817	0.819167

## Sheet: Figure 5b-percentage
Lifespan (days)	Ctrl (n=87)	4EBP1mt-muscle (n=65)
0	100	100
93		98.4615
282	100
285	100
288
296	100
298	100
342		96.9231
343	100
348	98.6667
352	97.3333
362	97.3333	96.9231
376	97.3333	96.9231
378	97.3333	96.9231
387	97.3333	96.9231
402		95.252
419	97.3333
424	97.3333
430		95.252
434		95.252
437		93.4881
473		93.4881
478		93.4881
488	95.7634
498		91.5801
502	95.7634
507	95.7634
519	94.0834
559		91.5801
564	92.4033
565		91.5801
567	90.7233	91.5801
570
571		89.4988
572		87.4174
577	90.7233	87.4174
578	90.7233
607	88.9786
640		87.4174
644		84.9891
651	88.9786
658		82.5609
668	87.199	80.1326
686	87.199
713	87.199
719	85.2613
721	83.3235
724		77.7044
729		75.2761
734	81.3857
736	81.3857
737
738		72.8478
739
746	79.4007
748	79.4007
750	77.3648
761	75.3289
767		70.4196
769	73.293
773		67.9913
775	71.2571
776	71.2571	67.9913
782	71.2571
783	69.0303
784	69.0303
791
794	66.7293
795	64.4283
809	62.1272
816	59.8262
823	57.5252
825	55.2242
829		65.4731
832	52.9232
833	50.6222
834
837
863		62.9549
865	50.6222	62.9549
870	50.6222	62.9549
871		59.6415
872	48.0911
881
882	45.56
888		56.3281
890	43.0289
892	43.0289
893		53.0147
897		49.7013
908		46.3878
910	37.2917
913
914	34.4231
917		43.0744
925	34.4231	39.761
927
931
934	30.9808	39.761
953		36.1464
955	27.1082
956	23.2356	32.5317
957		28.9171
958		25.3025
961
972		25.3025
976		25.3025
980	19.363
988	15.4904
993		20.242
1004	11.6178
1010		15.1815
1017	7.7452
1021		10.121
1027
1050	7.7452
1066		5.06049
1138	7.7452	5.06049

## Sheet: Figure 6
Figure 6b
3mo Control	Animal 1	Animal 2	Animal 3	Animal 4
	6.27966	3.1171	5.25384	5.45436
3 mo 4EBP1mt-muscle	Animal 1	Animal 2	Animal 3	Animal 4
	42.1912	54.148	37.0949	41.6973
Figure 6c
3mo Control	Animal 1	Animal 2	Animal 3	Animal 4
	0.18	0.1	0.17	0.15
3 mo 4EBP1mt-muscle	Animal 1	Animal 2	Animal 3	Animal 4
	1.06	0.73	0.55	1.28
Figure 6d
3mo Control	Animal 1	Animal 2	Animal 3	Animal 4
	0	0	3	0
3 mo 4EBP1mt-muscle	Animal 1	Animal 2	Animal 3	Animal 4
	3	3	4	8
Figure 6e
3mo Control	Animal 1	Animal 2	Animal 3	Animal 4
	0.483631	0.292361	0.509432	0.33628
3 mo 4EBP1mt-muscle	Animal 1	Animal 2	Animal 3	Animal 4
	2.96644	1.83607	1.85341	2.87321

## Sheet: Figure 7
Figure 7c
3mo Control	Animal 1	Animal 2	Animal 3	Animal 4
	0	2.63158	0	0.568182
3 mo 4EBP1mt-muscle	Animal 1	Animal 2	Animal 3	Animal 4
	3.15789	2.47148	2.57235	1.25523
Figure 7d
3mo Control	Animal 1	Animal 2	Animal 3	Animal 4
	0	3.33333	0	1.69491
3 mo 4EBP1mt-muscle	Animal 1	Animal 2	Animal 3	Animal 4
	5.88235	6.25	4.6729	2.73973
Figure 7e
3mo Control	Animal 1	Animal 2	Animal 3
	0.129951	0.12637	0.0986427
3mo 4EBP1mt-muscle	Animal 1	Animal 2	Animal 3
	0.503215	0.294468	0.57477
3mo-BaCl2	Animal 1	Animal 2	Animal 3
	0.704826	0.489475	0.710055

## Sheet: Suppl Fig 1
Figure S1a
6mo	Animal 1	Animal 2	Animal 3	Animal 4	Animal 5	Animal 6	Animal 7	Animal 8	Animal 9	Animal 10
	6.66667	8	0	14.7059	0	19.2308	23.8095	34.2857	65.3846	11.1111
28mo	Animal 1	Animal 2	Animal 3	Animal 4	Animal 5	Animal 6	Animal 7	Animal 8	Animal 9	Animal 10
	46.4286	38.0952	11.1111	26.6667	100	79.3103	66.6667	12	87.0968	71.7949
Figure S1b
	6mo Control_Male					28mo Control_Male								6mo Control_Female						28mo Control_Female
	Animal 1	Animal 2	Animal 3	Animal 4		Animal 1	Animal 2	Animal 3	Animal 4	Animal 5	Animal 6	Animal 7		Animal 1	Animal 2	Animal 3	Animal 4	Animal 5		Animal 1	Animal 2	Animal 3	Animal 4	Animal 5	Animal 6
Chrna1	1.33796	0.941714	1.10236			2.50297	1.86836	1.345	1.58686	1.94483	0.940105			1.06817	0.935687	1.41316	0.997787	0.585192		1.24861	1.67512	0.61832	1.22677	1.35464	0.966351
Chrnb1	0.841429	0.971189	1.20938	1.1951		1.32394	1.54246	1.11808	0.911928	1.57417	0.916704			1.03347	1.01708	1.5273	1.01022	0.411936		1.59581	1.42918	0.732634	1.2692	0.749175	0.715973
Chrne	1.1614	1.1336	1.14708			1.25128	1.12919	1.23178	0.998441	1.5565	0.878237			0.943258	0.817626	1.62924	1.04439	0.565487		0.863041	1.01605	0.405957	1.22675	1.27758	0.654714
Musk	1.30207	1.89896	1.54145			1.52319	1.31848	1.50758	1.39838	1.75077	1.31693			0.897132	1.04042	1.43902	0.71351	0.909913		0.641693	0.866274	0.418878	0.630135	1.17668	1.05716
Lrp4	1.19613	0.738431	0.801932			0.933394	1.0276	1.26757	0.791027	1.26751	0.992349			0.779092	1.2704	1.0429	1.06689	0.84072		0.816809	1.37668	1.20599	1.7855	0.945467	1.17213
Runx1	1.24322	0.903167	0.508827			2.66527	1.51513	1.10854	1.54008	1.55401	1.8807			0.706201	1.05166	1.29012	0.904109	1.04791		1.80765	1.80017	2.05758	1.14164	0.942858	1.86528
Gadd45a	0.806353	0.518373	0.278587			0.584903	0.408961	0.339328	0.321526	0.390665	0.734489	0.365974		1.31308	1.08727	0.918097	0.854232	0.827318		0.723251	0.911845	0.526811	0.802189	0.950132
Noggin	0.827326	1.59217	1.32836			0.703802	0.887869	0.758319	0.933113	0.924092	0.854598			0.843727	0.773188	1.38308				0.688467	0.605832	0.481339	0.606541	0.252338
Myogenin	0.53041	0.879254	0.646528	1.71903		0.574993	1.18841	0.4978	0.409808	0.741455	0.665289			0.841303	0.655676	1.63918	0.831666	1.03217		1.63847	1.72439	1.65099	1.40902	0.675398	0.748465
Chrng	1.46307		2.21862	1.6888		11.2292	8.37651	2.5102	4.70209	2.18274	4.93537			1.23081	1.26698	0.828654	0.618345	1.05521		7.387	9.42895	18.5074	4.61335	8.12361	4.19663
Figure S1d
	12mo Control_Female
	Animal 1	Animal 2	Animal 3
1-4	44.2308	23.913	36.3636
5-8	44.2308	54.3478	45.4545
>8	11.5385	21.7391	18.1818
	12mo TSC1mKO_Female
	Animal 1	Animal 2	Animal 3	Animal 4
1-4	11.1111	4.87805	6.52174	1.53846
5-8	14.8148	26.8293	15.2174	27.6923
>8	74.0741	68.2927	78.2609	70.7692
	28mo Control_Female
	Animal 1	Animal 2	Animal 3	Animal 4	Animal 5	Animal 6	Animal 7
1-4	42.8571	58.9286	0	28	40.678	41.2698	55.6962
5-8	40	37.5	52.9412	52	38.983	42.8571	40.5063
>8	17.1429	3.57143	47.0588	20	20.339	15.873	3.79747
	12mo Control_Male
	Animal 1	Animal 2	Animal 3	Animal 4
1-4	47.1429	64.1026	42.3077	53.3333
5-8	35.7143	33.3333	50	33.3333
>8	17.1429	2.5641	7.69231	13.3333
	12mo TSC1mKO_Male
	Animal 1	Animal 2	Animal 3
1-4	6.81818	3.84615	0
5-8	31.8182	25	20
>8	61.3636	71.1539	80
	28mo Control_Male
	Animal 1	Animal 2	Animal 3	Animal 4	Animal 5	Animal 6	Animal 7	Animal 8	Animal 9	Animal 10
1-4	0	17.2414	69.4444	64	35.4839	23.0769	11.5385	14.2857	29.6296	14.2857
5-8	50	58.6207	25	24	35.4839	53.8462	50	38.0952	37.037	38.0952
>8	50	24.1379	5.55556	12	29.0323	23.0769	38.4615	47.6191	33.3333	47.6191
Figure S1e
	Control-Female							TSC1mKO-Female
	Animal 1	Animal 2	Animal 3	Animal 4	Animal 5			Animal 1	Animal 2	Animal 3	Animal 4	Animal 5	Animal 6
Chrna1	1.19897	1.52156	0.896879	0.604961	0.777633			1.20344	1.32127	1.08021	1.8972	1.03168	1.38706
Chrnb1	1.24602	1.26252	1.17229	1.0145	0.304666			0.981886	0.993732	1.68633	0.795803	1.44254	1.2385
Chrne	1.47261	0.970635	0.963962	0.831399	0.761391			0.475422	0.520139	0.382204	0.390933	0.492223	0.421438
Musk	1.06725	1.10437	1.26223	0.754115	0.812029			1.30726	1.1453	1.04229	1.09881	1.11215	1.06912
Lrp4	0.539669	1.2412	1.39405	0.887925	0.937158			0.962529	0.660737	0.736551	0.896785	0.588326	0.790109
Runx1	0.469513	1.56071	1.19431	1.23774	0.537727			2.22383	1.53227	2.67636	3.79162	1.8954	2.37075
Gadd45a	0.957169	1.70088	0.86626	0.732313	0.743374			2.38458	2.3422	2.8917	2.11311	1.78593	2.67375
Noggin	0.950629	0.588123	0.855417	0.768086	1.83775			0.780738	0.682311	0.848574	0.723203	0.554281
Myogenin	0.827835	1.59775	1.04676	0.786293	0.741361			0.643299	0.605996	0.686828	0.970586	0.465392	0.530694
Chrng	1.28325	0.657828	1.27535	0.813038				33.3107	28.6466	28.0072	70.9828	12.6671	31.0462
	Control-Male							TSC1mKO-male
	Animal 1	Animal 2	Animal 3	Animal 4	Animal 5	Animal 6	Animal 7	Animal 1	Animal 2	Animal 3	Animal 4	Animal 5
Chrna1	0.861964	0.968809	0.983589	1.1125	1.07314			0.962344	1.66255	1.81862	1.64306	2.04468
Chrnb1	0.936828	1.04776	0.881569	1.10979	1.02405			0.370772	0.547559	1.11858	1.13244	1.05572
Chrne	1.03643	0.758519	1.00984	1.13725	1.05796			0.202368	0.339461	0.635274	0.604805	0.506254
Musk	0.964531	1.01752	1.11834	1.02198	0.877625			0.173369	0.57754	0.655961	0.798689	0.781609
Lrp4	1.15051	1.007	1.21029	0.54368	0.949498	0.958885	1.18013	0.955753	0.729773	0.470029	0.653706	0.655065
Runx1	0.982541	0.770477	1.61866	0.785407	0.834996	1.02429	0.983631	2.38722	3.04313	2.30994	2.11036	2.27192
Gadd45a	0.775374	0.807703	1.93939	0.727013	0.814155	0.872259	1.06411	3.77088	4.18441	5.46105	4.33245	4.48654
Noggin	0.848971	1.30982	0.866624	0.875667	1.09892			0.550282	0.851801	0.690173	0.625359	0.795817
Myogenin	0.844888	0.704232	1.39968	1.04137	0.886972	1.20568	0.917183	0.534055	1.77573	1.47711	1.25273	0.939483
Chrng	0.18812	2.80462	0.548225	0.889924	0.569112			2.72495	13.7271	9.79363	8.24897	10.1004

## Sheet: Suppl Fig 1c
raw data merged with membrane images
Figure S1c
	Male					Female
TSC1 antibody
					250kDa
250kDa
					130kDa
130kDa
					95kDa
95kDa
pS6 S235+236 antibody
					55kDa
36kDa
					36kDa
28kDa
					28kDa
S6 antibody
36kDa					36kDa
28kDa					28kDa
					17kDa
p4EBP1 T37+46 antibody
					28kDa
28kDa
					17kDa
17kDa
4EBP1 antibody
					28kDa
28kDa
					17kDa
17kDa
Ponceau Red

[truncated: 6 more sheets: Suppl Fig 2, Suppl Fig 3, Suppl Fig 4, Suppl Fig 5, Suppl Fig 6, Suppl Fig 7]
